# Supplementary material for: NIRis: A low-cost, versatile imaging system for near-infrared fluorescence detection of phototrophic cell colonies used in research and education
Source: PLoS One. 2024 May 21;19(5):e0287088. doi: 10.1371/journal.pone.0287088 (PMC11108223; doi:10.1371/journal.pone.0287088)
Supplement: S1 File — The file contains the python script which handles image acquisition as well as the flashlight switches. Image acquisition time and camera gain can be changed in the script to account for different light sources or sample intensities. (PY) [file pone.0287088.s005.py]

from tkinter import *
from PIL import Image, ImageTk
import picamera
import time
import shutil
from gpiozero import LED


uv=LED(20)
#uv.on()
valko=LED(21)
#valko.on()
root = Tk()
root.title("Jaettu Valo")
root.geometry('1000x1200+50+50')

e = Entry(root, width=35,font=('arial',18), borderwidth =5 )
e.grid(row=0, column=0, columnspan=3, padx=150, pady=10)
e.insert(END,'filu_name')


def button_vis():
    with picamera.PiCamera() as camera:
        nimi=e.get()
                 
        n1="/home/minekuva/prog/kuvat/g"
        n2=".jpg"
        ni2=n1+nimi+n2
        print(ni2)
        camera.resolution = (1280, 1024)
        valko.on()
        #time.sleep(2 )
        
        camera.capture(ni2)
        valko.off()
        
        
        ni3="/home/minekuva/prog/kuvat/visshow.jpg"
        shutil.copy(ni2,ni3)

        im1=Image.open(ni3)
        image1=im1.crop((150,200,920,1000))
        resized=image1.resize((460,500),Image.ANTIALIAS)


        test=ImageTk.PhotoImage(resized)
        label1=Label(image=test)
        label1.image = test

        label1.place(x=10,y=150)
        
        
        
        
        print("close")

def button_fluor():
    with picamera.PiCamera() as camera:
        camera.resolution = (1280, 1024)
        camera.iso = 800
        camera.sensor_mode=3
        camera.framerate = 7
        nimi=e.get()
    
        n1="/home/minekuva/prog/kuvat/f"
        n2=".jpg"
        ni2=n1+nimi+n2    
    
        #time.sleep(2)
    
        camera.shutter_speed =350000               
    
    
    
        camera.awb_mode = 'off'
        camera.awb_gains = (2.00, 1.00)
        uv.on()
    
    
        camera.capture (ni2)
        #camera.framerate = 2
        
        
        
        
        uv.off()
        
        
        ni3="/home/minekuva/prog/kuvat/flshow.jpg"
        shutil.copy(ni2,ni3)

        im1=Image.open(ni3)
        image1=im1.crop((150,200,920,1000))
        resized=image1.resize((460,500),Image.ANTIALIAS)


        test=ImageTk.PhotoImage(resized)
        label2=Label(image=test)
        label2.image = test

        label2.place(x=470,y=150)
        
        
        print("close")
     
        

button_1 = Button(root, text="vis", padx=40,pady=20 ,font=('arial',18),command= button_vis)
button_2 = Button(root, text="fluor", padx=40,pady=20,font=('arial',18),command= button_fluor)
button_1.grid(row=1, column= 1)
button_2.grid(row=1, column= 2)
root.mainloop()          
