# Supplementary material for: NIRis: A low-cost, versatile imaging system for near-infrared fluorescence detection of phototrophic cell colonies used in research and education
Source: PLoS One. 2024 May 21;19(5):e0287088. doi: 10.1371/journal.pone.0287088 (PMC11108223; doi:10.1371/journal.pone.0287088)
Supplement: S2 File — The folder contains CAD files for all individual parts needed to construct the imaging system. Files are numbered according to the numbering in S1 Fig. (ZIP) [file pone.0287088.s006.zip]

Archive with 19 entries (19 files):
- S2_File_CAD_files_of_NIRis_parts/1_Flashlight_cap_white.stl
- S2_File_CAD_files_of_NIRis_parts/10_Raspberry_pi_holder.stl
- S2_File_CAD_files_of_NIRis_parts/11_Front_wall_triangle.stl
- S2_File_CAD_files_of_NIRis_parts/12_Main_chamber.stl
- S2_File_CAD_files_of_NIRis_parts/13_Security_clamp.stl
- S2_File_CAD_files_of_NIRis_parts/14_.Filter_holder_mount.stl
- S2_File_CAD_files_of_NIRis_parts/15_Filter_holder.stl
- S2_File_CAD_files_of_NIRis_parts/16_Relay_board_cover.stl
- S2_File_CAD_files_of_NIRis_parts/17_Relay_board_base.stl
- S2_File_CAD_files_of_NIRis_parts/18_Sample_drawer.stl
- S2_File_CAD_files_of_NIRis_parts/19_Drawer_handle.stl
- S2_File_CAD_files_of_NIRis_parts/2_Flashlight_holder_white.stl
- S2_File_CAD_files_of_NIRis_parts/3_Camera_assembly_cover.stl
- S2_File_CAD_files_of_NIRis_parts/4_Camera_assembly_part.stl
- S2_File_CAD_files_of_NIRis_parts/5_Camera_assembly_part.stl
- S2_File_CAD_files_of_NIRis_parts/6_Camera_assembly_part.stl
- S2_File_CAD_files_of_NIRis_parts/7_Flashlight_holder_UV.stl
- S2_File_CAD_files_of_NIRis_parts/8_Flashlight_cap_UV.stl
- S2_File_CAD_files_of_NIRis_parts/9_Front_wall.stl
