# Supplementary material for: NIRis: A low-cost, versatile imaging system for near-infrared fluorescence detection of phototrophic cell colonies used in research and education
Source: PLoS One. 2024 May 21;19(5):e0287088. doi: 10.1371/journal.pone.0287088 (PMC11108223; doi:10.1371/journal.pone.0287088)
Supplement: S3 File — The m-file contains a MATLAB script which superimposes two images with the same name but different prefix; f (fluorescence) and g (reference). Fluorescent areas are highlighted. (M) [file pone.0287088.s007.m]

   figure(11)
d=gray(32);
d2=jet(32);
da=[d;d2];
      
     jethh=jet;
     jethh(1,3)=0;

fluoim=dir('f*'); %reads fluorescence images
visim =dir('g*'); %reads white light images

for k=1:length(fluoim)
    
    
    

bv=imread(fluoim(k).name); 
 bvm=bv-25;
 bw=flipud(bvm);

 
c=(double(bw(:,:,1)))./2 ;
 
ff=c*4+126;
  naam=double(bw(:,:,1)>0);
  naim=double(bw(:,:,1)<1);
  ff=ff.*naam;

 


    
    
    
    

bv=imread(visim(k).name); 
 bvm=bv- 30;
 bw=flipud(bvm);

 
c=(double(bw(:,:,1)))./2 ;


ff1=c.*naim*1;

ffa=ff+ff1 ;

pcolor(ffa(1:800,150:1000)  ),shading flat,caxis([1, 255]),colormap(da);
 
title(fluoim(k).name);
 saveas(gcf,['Y',fluoim(k).name ]);
pause(2)
end
